# Supplementary material for: Serpentine Soils Do Not Limit Mycorrhizal Fungal Diversity
Source: PLoS One. 2010 Jul 23;5(7):e11757. doi: 10.1371/journal.pone.0011757 (PMC2909254; doi:10.1371/journal.pone.0011757)
Supplement: Table S1 — ITS sequences used to compile each of the species-level fungal phylogenies. (0.04 MB XLS) [file pone.0011757.s001.xls]

## Sheet: TableS1
Table S1
nrDNA Internal Transcribed Spacer sequences used to compile each of the species-level fungal phylogenies. * - Outgroup
Genus	Species	GenBank Accession Number
Boletus	Boletus edulis	EU554664
	Boletus pinophilus	EU554662
	Boletus	FJ897173
	Leccinum*	FJ897205
	Leccinum lepinum*	DQ131631
Cenococum	Cenococcum 1	FJ897174
	Cenococcum 2	FJ897175
	Cenococcum 4	FJ897176
	Cenococcum 7	FJ897177
	Phialophora verrucosa*	AB369920
	Phialophora 1*	FJ897209
Clavulina	Clavulina	FJ897178
	Clavulina cf. rugosa	DQ974712
	Clavulina cinerea	EU118616
	Hydnum aff. repandum*	DQ218306
	Hydnum*	FJ897191
Cortinarius	Cortinarius 1	FJ897179
	Cortinarius 2	FJ897180
	Cortinarius 3	FJ897181
	Cortinarius 4	FJ897182
	Cortinarius 5	FJ897183
	Inocybe nitidiuscula*	AM882911
	Inocybe 1*	FJ897193
Craterellus	Craterellus	FJ897184
	Craterellus cornucopioides	DQ205680
	Craterellus lutescens	AY082606
	Hydnum aff. repandum*	DQ218306
	Hydnum*	FJ897191
	Hydnum rufescens*	DQ658890
Hebeloma	Hebeloma 1	FJ897185
	Hebeloma 2	FJ897186
	Hebeloma crustuliniforme	EU819469
	Inocybe 1*	FJ897193
	Inocybe 2*	FJ897194
	Inocybe 3*	FJ897195
	Inocybe 4*	FJ897196
	Inocybe 5*	FJ897197
	Inocybe 6*	FJ897198
	Inocybe 7*	FJ897199
	Inocybe 8*	FJ897200
Humaria	Humaria 1	FJ897188
	Humaria 2	FJ897189
	Humaria 3	FJ897190
	Peziza*	FJ897208
	Peziza gerardii*	DQ974825
Hydnum	Craterellus*	FJ897184
	Craterellus cornucopioides*	DQ205680
	Craterellus lutescens*	AY082606
	Hydnum aff. repandum	DQ218306
	Hydnum	FJ897191
	Hydnum rufescens	DQ658890
Hygrophorus	Hygrophorus	FJ897192
	Hygrophorus chrysodon	DQ974809
	Hygrophorus eburneus	DQ974729
	Leccinum*	FJ897205
	Leccinum aurantiacum*	EF517299
Inocybe	Hebeloma 1*	FJ897185
	Hebeloma 2*	FJ897186
	Hebeloma crustuliniforme*	EU819469
	Inocybe 1	FJ897193
	Inocybe 2	FJ897194
	Inocybe 3	FJ897195
	Inocybe 4	FJ897196
	Inocybe 5	FJ897197
	Inocybe 6	FJ897198
	Inocybe 7	FJ897199
	Inocybe 8	FJ897200
Laccaria	Laccaria	FJ897201
	Laccaria laccata	EF644110
	Laccaria amethystina	EU076454
	Tricholoma 1*	FJ897245
	Tricholoma 2*	FJ897246
Leotia	Leotia	FJ897206
	Leotia atrovirens	AY144567
	Leotia lubrica	AY789360
	Phialophora 1*	FJ897209
	Phialophora 2*	FJ897210
	Phialophora verrucosa*	AB369920
Melanogaster	Melanogaster	FJ897207
	Melanogaster broomeianus	AJ555532
	Melanogaster variegatus	AJ555535
	Leccinum*	FJ897205
	Leccinum aurantiacum*	EF517299
Peziza	Peziza	FJ897208
	Peziza badia	EF644112
	Peziza gerardii	DQ974825
	Leotia*	FJ897206
	Leotia atrovirens*	AY144567
Phialophora	Leotia*	FJ897206
	Leotia atrovirens*	AY144567
	Leotia lubrica*	AY789360
	Phialophora 1	FJ897209
	Phialophora 2	FJ897210
	Phialophora verrucosa	AB369920
Russula	Lactarius 1	FJ897202
	Lactarius 2	FJ897203
	Lactarius 3	FJ897204
	Russula 1	FJ897211
	Russula 2	FJ897212
	Russula 5	FJ897213
	Russula 6	FJ897214
	Russula 7	FJ897215
	Russula 8	FJ897216
	Russula 9	FJ897217
	Tomentella 2*	FJ897236
	Tomentella 14*	FJ897224
Sebacina	Sebacina 1	FJ897218
	Sebacina 2	FJ897219
	Sebacina incrustans	EF644113
	Clavulina*	FJ897178
	Clavulina cf rugosa*	DQ974712
Tomentella	Tomentella 2	FJ897236
	Tomentella 3	FJ897240
	Tomentella 5	FJ897241
	Tomentella 7	FJ897242
	Tomentella 8	FJ897243
	Tomentella 9	FJ897244
	Tomentella 10	FJ897221
	Tomentella 12	FJ897222
	Tomentella 13	FJ897223
	Tomentella 14	FJ897224
	Tomentella 15	FJ897225
	Tomentella 16	FJ897226
	Tomentella 17	FJ897227
	Tomentella 18	FJ897220
	Tomentella 20	FJ897228
	Tomentella 21	FJ897229
	Tomentella 22	FJ897230
	Tomentella 23	FJ897231
	Tomentella 24	FJ897232
	Tomentella 25	FJ897233
	Tomentella 26	FJ897234
	Tomentella 28	FJ897235
	Tomentella 30	FJ897237
	Tomentella 33	FJ897238
	Tomentella 34	FJ897239
	Sebacina 2*	FJ897219
Tricholoma	Tricholoma 1	FJ897245
	Tricholoma 2	FJ897246
	Tricholoma 3	FJ897247
	Hygrophorus*	FJ897192
Tricophaea	Tricophaea	FJ897248
	Trichophaea woolhopeia	DQ200835
	Trichophaeae hybrida	AF351582
	Leotia*	FJ897206
	Leotia atrovirens*	AY144567
Tuber	Helvella*	FJ897187
	Helvella compressa*	DQ491496
	Helvella lacunosa*	AJ544211
	Tuber 1	FJ897249
	Tuber 2	FJ897250
	Tuber melanosporum	EU555392
