# Supplementary material for: Serpentine Soils Do Not Limit Mycorrhizal Fungal Diversity
Source: PLoS One. 2010 Jul 23;5(7):e11757. doi: 10.1371/journal.pone.0011757 (PMC2909254; doi:10.1371/journal.pone.0011757)
Supplement: Table S2 — nrDNA Large Subunit sequences used to compile the genus-level fungal phylogeny. * - Outgroup (0.03 MB XLS) [file pone.0011757.s002.xls]

## Sheet: Sheet1
Table S2
nrDNA Large Subunit sequences used to compile the genus-level fungal phylogeny. * - Outgroup
Species	GenBank Accession Number
Boletus edulis	AF071457
Cenococcum sp.	FJ897251
Clavulina cristata	AF261553
Cortinarius iodes	AY702013
Craterellus cornucopioides	AF105296
Glomus intraradices*	X99640
Hebeloma velutipes	AY745703
Helvella crispa	AY789399
Humaria hemisphaerica	AY789389
Hydnum umbilicatum	AY041170
Hygrophorus flavodiscus	AY380382
Inocybe lanatodisca	AY380382
Laccaria amethystina	AF393062
Leccinum palustre	AF139701
Leotia lubrica	AY789359
Melanogaster variegatus	DQ534668
Peziza repanda	AF133168
Phialophora verrucosa	AB363796
Russula silvicola	AF218549
Sebacina incrustans	DQ521406
Tomentella sp.	DQ835997
Tricholoma saponaceum	AY647209
Trichophaea woolhpeia	DQ220460
Tuber gibbosum	FJ176877
